# Supplementary material for: Use of cidofovir in pediatric patients with adenovirus infection
Source: F1000Res. 2016 Dec 16;5:758. Originally published 2016 Apr 26. [Version 2] doi: 10.12688/f1000research.8374.2 (PMC4863673; doi:10.12688/f1000research.8374.2)
Supplement: Raw data for Figure 1 — Adenovirus blood viral load is represented in each column at each particular time in days (before or after onset of cidofovir treatment) for each patient. [file f1000research-5-11225-s0000.tgz]

Archive with 1 entries (1 files):
- e8fe44e3-75e2-4790-8421-f1b56b703133_F1000_Viremia_raw_data_LG_csv.csv
