# Supplementary material for: Use of cidofovir in pediatric patients with adenovirus infection
Source: F1000Res. 2016 Dec 16;5:758. Originally published 2016 Apr 26. [Version 2] doi: 10.12688/f1000research.8374.2 (PMC4863673; doi:10.12688/f1000research.8374.2)
Supplement: Raw data for Figure 2 — Nephrotoxicity - pre, peak and post serum creatinine levels in mg/dL are represented in each column for each patient. [file f1000research-5-11225-s0001.tgz]

Archive with 1 entries (1 files):
- 5d083860-06be-43fa-af52-874c2d0ef5d9_F1000_Creatinine_raw_data_csv.csv
